# Supplementary material for: Determinants of Postpartum Sexual Dysfunction in the First Year: A Systematic Review
Source: Healthcare (Basel). 2025 Nov 19;13(22):2977. doi: 10.3390/healthcare13222977 (PMC12652832; doi:10.3390/healthcare13222977)
Supplement: Supplementary file 1 [file healthcare-13-02977-s001.zip]

Archive with 1 entries (1 files):
- healthcare-3936411-supplementary.pdf
